# Supplementary material for: Identification of loci associated with water use efficiency and symbiotic nitrogen fixation in soybean
Source: Front Plant Sci. 2023 Nov 16;14:1271849. doi: 10.3389/fpls.2023.1271849 (PMC10687445; doi:10.3389/fpls.2023.1271849)
Supplement: Supplementary file 1 [file Table_1.xlsx]

## Sheet: S Table 1.
S Table 1: Genotypes used in the current study with their maturity groups, sequence coverage, and origins
PI#	Seq. Identifier	MG	Genome Coverage	Cultivar/Local name	Origin/Country	Type
IA3023	HN029	III	17X		U.S.	Elite line
PI458515	HN058	IV	17X		China	Landrace
PI567354	HN078	IV	17X		China	Landrace
PI567690	HN084	III	17X		China	Elite line
PI567731	HN086	III	17X		China	Elite line
PI593258	HN088	III	17X	Macon	N/A	Elite line
PI603497	HN097	III	17X		China	Landrace
PI266806C	USB-007	II	40X	Escura A	Brazil	Landrace
PI548171	USB-021	III	40X	T134	United States
PI548313	USB-023	III	40X	ZYD 2709	China	Landrace
PI549041A	USB-037	III	40X		China	Landrace
PI567558	USB-041	III	40X	No. 54	China	Landrace
PI603426G	USB-049	II	40X	7336	China	Landrace
PI603442	USB-050	III	40X	No. 33	China	Landrace
FC029333	USB-059	III	15X	6614	China	Landrace
PI054591	USB-061	III	15X	7846	China	Landrace
PI054608_1	USB-062	II	15X	Ming Chuan	China	Landrace
PI054615_1	USB-064	III	15X	Large Yellow Soybean	China	Landrace
PI068521_1	USB-067	III	15X		China	Landrace
PI068604_1	USB-068	III	15X		China	Landrace
PI068732_1	USB-069	III	15X	Czi ti No. 5	China	Landrace
PI070080	USB-070	III	15X	Ch'a ye sheng tou	China	Landrace
PI081041	USB-074	III	15X	Feng shou No. 10	China	Landrace
PI084637	USB-078	II	15X	58-161	China	Landrace
PI084656	USB-079	III	15X	Tie-feng 8	China	Landrace
PI084946_2	USB-080	IV	15X	Gun'-tszu-lin' 658	China	Landrace
PI084973	USB-081	III	15X	Phun-zhun	China	Landrace
PI087620	USB-086	III	15X	VIR 3018	China	Landrace
PI088313	USB-087	II	15X	VIR 3024	China	Landrace
PI088468	USB-088	II	15X	An'da	China	Landrace
PI089005_5	USB-089	II	15X	VIR 1390	China	Landrace
PI090486	USB-092	III	15X	7533	China
PI091100_3	USB-093	III	15X	VIR 2623	China	Landrace
PI091160	USB-095	III	15X	VIR 4536	China	Landrace
PI103088	USB-100	III	15X	Dan Dou 1	China	Landrace
PI153231	USB-102	III	15X	Zi-hua-cuo-zi	China	Landrace
PI209334	USB-116	III	15X	Mansoy	China	Landrace
PI232992	USB-117	III	15X	Patoka	China	Landrace
PI253661B	USB-119	III	15X	Seneca	China	Landrace
PI291309D	USB-123	II	15X	Na hei dou	China	Landrace
PI291310C	USB-124	II	15X	Feng da li	China	Landrace
PI391583	USB-145	II	15X	Yang huang dou	China	Landrace
PI398965	USB-147	IV	15X	Bai dou	China	Landrace
PI404187	USB-148	II	15X	Bai hei dou	China	Landrace
PI436684	USB-168	III	15X	Huang bao zhu	China	Landrace
PI437110A	USB-169	III	15X	Lu yue bai	China	Landrace
PI437112A	USB-170	II	15X	Tie jia si li huang	China	Landrace
PI437485	USB-178	II	15X	Tie jiao zi	China	Landrace
PI437505	USB-180	II	15X	Jin dou 17	China	Landrace
PI437685D	USB-183	III	15X	Dong nong 38	China	Landrace
PI437776	USB-185	III	15X	Xiao jin huang	China	Landrace
PI437788A	USB-186	II	15X	Song zi dou	China	Landrace
PI437838	USB-189	II	15X	Xiong yue xiao huang dou	China	Landrace
PI 437956B	USB-191	II	15X	VIR 1390	China
PI438083	USB-195	II	15X	Huang ke	China	Landrace
PI438112B	USB-196	III	15X	Hei qi huang da dou	China	Landrace
PI438496B	USB-206	III	15X	Hua dou	China	Landrace
PI438500	USB-208	III	15X	Mei dou	China	Landrace
PI458505	USB-210	II	15X	Xiao huang dou	China	Landrace
PI458510	USB-212	III	15X	Xiao huang dou	China	Landrace
PI467347	USB-216	II	15X	Zhong huong No. 10	China	Landrace
PI468408B	USB-217	III	15X	ZY 645	China	Landrace
PI475820	USB-218	II	15X		Costa Rica	Landrace
PI476352B	USB-220	II	15X	Miko Saumon	France	Landrace
PI479735	USB-221	III	15X	Grignon 53-F-3	France	Landrace
PI490766	USB-222	III	15X	Imeretinscaja	Georgia	Landrace
PI506942	USB-229	II	15X	Bhart	India	Landrace
PI507293B	USB-233	III	15X	Bhart	India	Landrace
PI507471	USB-236	III	15X	PLSO 96	India	Landrace
PI532463B	USB-242	III	15X	Karikei 86	Japan	Landrace
PI536635	USB-243	III	15X	Sprite	USA
PI538386A	USB-245	III	15X	Rikuu 21	Japan	Landrace
PI548178	USB-251	III	15X	Kuro Daizu	Japan	Landrace
PI548198	USB-252	III	15X	Takiya	Japan	Landrace
PI548356	USB-256	II	15X	No. 9	Japan	Landrace
PI548383	USB-258	III	15X		Japan	Landrace
PI548411	USB-260	II	15X	A-BD	Japan	Landrace
PI548521	USB-265	II	15X	Tousan 72	Japan	Elite line
PI549021A	USB-278	III	15X	Tousan kei YL 24	Japan	Landrace
PI567262A	USB-297	II	15X	Kuromeshoryu	North Korea	Landrace
PI567361	USB-304	III	15X	Bilomi No. 3	Philippines	Landrace
PI567418A	USB-311	II	15X	Habarovskaja II	Russia	Landrace
PI567435B	USB-313	III	15X	VIR 244	Russia	Landrace
PI567525	USB-317	II	15X	Ussurijscaja 308	Russia	Landrace
PI567576	USB-320	III	15X	VIR 3853	Russia	Landrace
PI578412	USB-332	II	15X	S-62	South Korea	Landrace
PI578493	USB-333	II	15X	S-81	South Korea	Landrace
PI578499A	USB-334	II	15X	Kandokon	South Korea	Landrace
PI592952	USB-347	III	15X	Tanner	Taiwan	Landrace
PI594456A	USB-354	III	15X	Lee 74	USA	Landrace
PI597464	USB-361	II	15X	Lee Plant #4	USA	Landrace
PI597478B	USB-363	III	15X	T134	USA	Landrace
PI603345	USB-370	II	15X	Peking	USA	Landrace
PI603389	USB-371	II	15X	Peking	USA	Landrace
PI603399	USB-373	II	15X	Hoyt	USA	Landrace
PI603463	USB-374	II	15X	H7190	USA	Landrace
PI603488	USB-375	III	15X	T48	USA	Landrace
PI603549	USB-382	III	15X	BSR 201	USA	Landrace
PI603556	USB-384	III	15X	McCall	USA	Landrace
PI603675	USB-386	III	15X	Wye	USA	Landrace
PI606374	USB-390	III	15X	G88-20092	USA	Landrace
PI612730	USB-392	II	15X	Macon	USA	Landrace
PI639528B	USB-402	II	15X	B-63	NA	Landrace
PI639550E	USB-404	II	15X	Cao bang 8	Vietnam	Landrace
PI639559B	USB-405	II	15X	DT 22	Vietnam	Landrace

## Sheet: S Table 2.
	S Table 2: Weather data (precipitation and temperature) from planting to sampling (May to June) period in 2014 and 2016
			Precipitation (mm)		Max air temp (°C)		Min air temp (°C)		Daily mean temp (°C)
		Month	Rain-14	Rain -16	Max T-14	Max T-16	Min T-14	Min T -16	Mean-14	Mean-16
		May	68.83	80.77	24.7419	22.8226	12.4301	10.9677	18.586	16.8952
		June	163.83	28.7	28.0185	30.6611	18.1889	18.7722	23.1037	24.7167
		July	40.64	274.07	28.371	29.9875	16.2276	19.8495	22.2993	24.9185

## Sheet: S Table 3.
S Table 3. Number of SNP markers and marker density (SNPs Mb-1) in each soybean chromosome.
Chromosome	Total				Euchromatic Region				Heterochromatic Region
	Sequence length	SNP number	Desnsity (SNP Mb-1)		Sequence length	SNP number	Desnsity (SNP Mb-1)		Sequence length	SNP number	Desnsity (SNP Mb-1)
Chr01	56831269	229745	4042.58		17531268	93164	5314.16		39299999	136581	3475.34
Chr02	48572200	172195	3545.13		26372199	142320	5396.59		22199999	29875	1345.72
Chr03	45775671	229348	5010.26		19275670	120592	6256.18		26499999	108756	4104
Chr04	52388654	228076	4353.54		19288653	106689	5531.18		33499999	121387	3623.49
Chr05	42230505	107455	2544.49		18430504	91655	4973.01		23799999	15800	663.866
Chr06	51406515	251618	4894.67		25206514	131891	5232.42		26199999	119727	4569.73
Chr07	44630336	170421	3818.5		27730335	145145	5234.16		16899999	25276	1495.62
Chr08	47837314	195803	4093.1		30337313	142753	4705.53		17499999	53050	3031.43
Chr09	50188989	220620	4395.78		17788988	98526	5538.6		32399999	122094	3768.33
Chr10	51565985	207435	4022.71		21565984	97033	4499.35		29999999	109688	3656.27
Chr11	34753840	113038	3252.53		16153839	59469	3681.42		18599999	54283	2918.44
Chr12	40090424	120781	3012.71		15890423	77349	4867.65		24199999	43432	1794.71
Chr13	45872646	202602	4416.62		32572646	157471	4834.46		13299999	45131	3393.31
Chr14	49040391	171556	3498.26		15040390	88730	5899.45		33999999	82826	2436.06
Chr15	51756260	311300	6014.73		27056259	168965	6244.95		24699999	142115	5753.64
Chr16	37886447	210341	5551.88		19386446	141009	7273.59		18499999	69552	3759.57
Chr17	41641223	193180	4639.15		20141222	100532	4991.36		21499999	92648	4309.21
Chr18	58018224	361675	6233.82		35218223	268384	7620.6		22799999	93291	4091.71
Chr19	50743449	223460	4403.72		25343448	129056	5092.28		25399999	94404	3716.69
Chr20	47903909	187352	3911		17403908	186713	10728.2		30499999	639	20.9508
Total	949134251	4108001	4328.16		447734232	2547446	5689.64		501799980	1560555	3109.91

## Sheet: S Table 4.
	S Table 4. The lowest P value thresholds determined by using FarmCPU P value threshold function with 100 permutation for different traits in both years and used as the cut-off to call a marker significant.
	Traits	2014		2016
		P value	-log10 (p)	P value	-log10 (p)
	δ13C	3.99967e-06	5.39798	7.90694e-06	5.10199
	δ15N	5.80696e-05	4.23605	6.16043e-05	4.21039
	N Content	4.56443e-05	4.34061	6.78383e-05	4.16852
	C/N ration	7.82804e-05	4.10635	2.93886e-05	4.53182

## Sheet: S Table 5.
S table 5: LD regions for significant markers associated with different traits
Block_ID	Trait	Chr		Chrom	position	BigLD_start_0.7	BigLD_end_0.7	BigLD_0.7_size_kb
Chr01_4522623	δ13C	1	Chr01_4685420	Chr01	4685420	4522623	4692256	169.633
Chr01_44148752	C/N	1	Chr01_44150278	Chr01	44150278	44148752	44324440	175.688
Chr01_2089547	δ15N	1	Chr01_2219735	Chr01	2219735	2089547	2347986	258.439
Chr01_2089547	δ15N	1	Chr01_2220137	Chr01	2220137	2089547	2347986	258.439
Chr01_43806948	[N]	1	Chr01_44121372	Chr01	44121372	43806948	44148712	341.764
Chr02_10999123	δ13C	2	Chr02_11005534	Chr02	11005534	10999123	11086493	87.37
Chr02_10999123	δ13C	2	Chr02_11008264	Chr02	11008264	10999123	11086493	87.37
Chr02_10999123	δ13C	2	Chr02_11011600	Chr02	11011600	10999123	11086493	87.37
Chr02_3828023	[N]	2	Chr02_4085484	Chr02	4085484	3828023	4087036	259.013
Chr02_630	δ15N	2	Chr02_180074	Chr02	180074	630	571676	571.046
Chr03_3018241	[N]	3	Chr03_3035296	Chr03	3035296	3018241	3122098	103.857
Chr03_19007514	[N]	3	Chr03_19093359	Chr03	19093359	19007514	19145929	138.415
Chr03_4438522	C/N	3	Chr03_4533967	Chr03	4533967	4438522	4814777	376.255
Chr03_14467653	C/N	3	Chr03_14622737	Chr03	14622737	14467653	14845152	377.499
Chr03_42802118	[N]	3	Chr03_42892475	Chr03	42892475	42802118	43210255	408.137
Chr03_15026795	C/N	3	Chr03_15071708	Chr03	15071708	15026795	15871121	844.326
Chr04_52107791	δ15N	4	Chr04_52111357	Chr04	52111357	52107791	52116053	8.262
Chr04_47256269	C/N	4	Chr04_47257970	Chr04	47257970	47256269	47277446	21.177
Chr04_47256269	[N]	4	Chr04_47257970	Chr04	47257970	47256269	47277446	21.177
Chr04_49429822	[N]	4	Chr04_49554285	Chr04	49554285	49429822	49593829	164.007
Chr04_548	δ13C	4	Chr04_118837	Chr04	118837	548	218174	217.626
Chr04_41204916	C/N	4	Chr04_41951439	Chr04	41951439	41204916	43634290	2429.37
Chr04_41204916	C/N	4	Chr04_41997069	Chr04	41997069	41204916	43634290	2429.37
Chr04_41204916	C/N	4	Chr04_42002228	Chr04	42002228	41204916	43634290	2429.37
Chr04_41204916	C/N	4	Chr04_42002635	Chr04	42002635	41204916	43634290	2429.37
Chr04_41204916	C/N	4	Chr04_42002928	Chr04	42002928	41204916	43634290	2429.37
Chr04_41204916	C/N	4	Chr04_42003014	Chr04	42003014	41204916	43634290	2429.37
Chr04_41204916	C/N	4	Chr04_42004874	Chr04	42004874	41204916	43634290	2429.37
Chr04_41204916	C/N	4	Chr04_42172924	Chr04	42172924	41204916	43634290	2429.37
Chr05_34220888	δ15N	5	Chr05_34389904	Chr05	34389904	34220888	34396701	175.813
Chr05_38906643	C/N	5	Chr05_39258552	Chr05	39258552	38906643	39731713	825.07
Chr06_46683440	[N]	6	Chr06_46685765	Chr06	46685765	46683440	46763197	79.757
Chr06_46683440	[N]	6	Chr06_46690437	Chr06	46690437	46683440	46763197	79.757
Chr06_46683440	[N]	6	Chr06_46693667	Chr06	46693667	46683440	46763197	79.757
Chr06_46683440	[N]	6	Chr06_46699466	Chr06	46699466	46683440	46763197	79.757
Chr06_46683440	[N]	6	Chr06_46703572	Chr06	46703572	46683440	46763197	79.757
Chr06_46683440	[N]	6	Chr06_46703908	Chr06	46703908	46683440	46763197	79.757
Chr06_46683440	[N]	6	Chr06_46717791	Chr06	46717791	46683440	46763197	79.757
Chr06_46683440	[N]	6	Chr06_46718629	Chr06	46718629	46683440	46763197	79.757
Chr06_46683440	[N]	6	Chr06_46721520	Chr06	46721520	46683440	46763197	79.757
Chr06_46683440	[N]	6	Chr06_46727008	Chr06	46727008	46683440	46763197	79.757
Chr06_46683440	[N]	6	Chr06_46748617	Chr06	46748617	46683440	46763197	79.757
Chr06_46683440	[N]	6	Chr06_46748622	Chr06	46748622	46683440	46763197	79.757
Chr06_13375548	δ15N	6	Chr06_13425562	Chr06	13425562	13375548	13493309	117.761
Chr06_42667198	C/N	6	Chr06_43407492	Chr06	43407492	42667198	43489560	822.362
Chr06_17243363	[N]	6	Chr06_17797975	Chr06	17797975	17243363	18080017	836.654
Chr06_17243363	[N]	6	Chr06_17898717	Chr06	17898717	17243363	18080017	836.654
Chr06_18212240	[N]	6	Chr06_18389101	Chr06	18389101	18212240	24498603	6286.36
Chr07_35266137	δ15N	7	Chr07_35287527	Chr07	35287527	35266137	35312458	46.321
Chr07_13436321	[N]	7	Chr07_13483940	Chr07	13483940	13436321	13580206	143.885
Chr07_8826246	δ13C	7	Chr07_9212793	Chr07	9212793	8826246	9780988	954.742
Chr07_10500692	C/N	7	Chr07_10553068	Chr07	10553068	10500692	13426041	2925.35
Chr07_10500692	C/N	7	Chr07_11960539	Chr07	11960539	10500692	13426041	2925.35
Chr08_8506732	[N]	8	Chr08_8526365	Chr08	8526365	8506732	8607755	101.023
Chr08_9128903	C/N	8	Chr08_9154847	Chr08	9154847	9128903	9440877	311.974
Chr08_9543319	δ15N	8	Chr08_9703532	Chr08	9703532	9543319	9876384	333.065
Chr08_2766018	δ13C	8	Chr08_3203043	Chr08	3203043	2766018	3377333	611.315
Chr08_11211429	δ15N	8	Chr08_11251742	Chr08	11251742	11211429	12312832	1101.4
Chr08_11211429	[N]	8	Chr08_12245091	Chr08	12245091	11211429	12312832	1101.4
Chr08_37037886	[N]	8	Chr08_39254642	Chr08	39254642	37037886	39934785	2896.9
Chr09_43744033	[N]	9	Chr09_43775692	Chr09	43775692	43744033	44133809	389.776
Chr09_NA	C/N	9	Chr09_43743962	Chr09	43743962	NA	NA
Chr10_4463825	δ13C	10	Chr10_4512696	Chr10	4512696	4463825	4513314	49.489
Chr10_40330488	[N]	10	Chr10_40392511	Chr10	40392511	40330488	40548683	218.195
Chr11_15398991	δ15N	11	Chr11_15599785	Chr11	15599785	15398991	16391518	992.527
Chr11_16966136	C/N	11	Chr11_24349199	Chr11	24349199	16966136	24359271	7393.14
Chr12_1891477	δ15N	12	Chr12_2123301	Chr12	2123301	1891477	2246475	354.998
Chr13_28990217	C/N	13	Chr13_28993838	Chr13	28993838	28990217	28994585	4.368
Chr13_24725829	C/N	13	Chr13_24887452	Chr13	24887452	24725829	24977794	251.965
Chr13_13876259	C/N	13	Chr13_13907234	Chr13	13907234	13876259	14157665	281.406
Chr13_29425990	C/N	13	Chr13_29565172	Chr13	29565172	29425990	29771431	345.441
Chr13_6350642	δ13C	13	Chr13_11599577	Chr13	11599577	6350642	13777815	7427.17
Chr14_48262706	[N]	14	Chr14_48265528	Chr14	48265528	48262706	48293783	31.077
Chr14_46756123	δ13C	14	Chr14_46907247	Chr14	46907247	46756123	46978393	222.27
Chr14_45638692	δ13C	14	Chr14_45828579	Chr14	45828579	45638692	45923348	284.656
Chr14_668296	δ15N	14	Chr14_1119646	Chr14	1119646	668296	1252866	584.57
Chr14_9720977	C/N	14	Chr14_9986941	Chr14	9986941	9720977	11442480	1721.5
Chr15_50561904	[N]	15	Chr15_50601295	Chr15	50601295	50561904	50602045	40.141
Chr15_48306384	δ15N	15	Chr15_48318525	Chr15	48318525	48306384	48422886	116.502
Chr15_34499427	δ15N	15	Chr15_35597445	Chr15	35597445	34499427	35693298	1193.87
Chr15_13274450	C/N	15	Chr15_15867944	Chr15	15867944	13274450	18096238	4821.79
Chr16_32549089	C/N	16	Chr16_32580938	Chr16	32580938	32549089	32691522	142.433
Chr16_31411989	C/N	16	Chr16_31477020	Chr16	31477020	31411989	31707283	295.294
Chr16_31411989	C/N	16	Chr16_31653264	Chr16	31653264	31411989	31707283	295.294
Chr16_31411989	[N]	16	Chr16_31477020	Chr16	31477020	31411989	31707283	295.294
Chr16_31411989	[N]	16	Chr16_31554412	Chr16	31554412	31411989	31707283	295.294
Chr16_36247110	δ15N	16	Chr16_36341221	Chr16	36341221	36247110	36624357	377.247
Chr16_6062799	δ13C	16	Chr16_6176703	Chr16	6176703	6062799	6644869	582.07
Chr17_3388707	δ15N	17	Chr17_3444556	Chr17	3444556	3388707	3616674	227.967
Chr17_3388707	δ15N	17	Chr17_3456184	Chr17	3456184	3388707	3616674	227.967
Chr18_1557036	δ15N	18	Chr18_1557539	Chr18	1557539	1557036	1608805	51.769
Chr18_1389803	δ15N	18	Chr18_1416686	Chr18	1416686	1389803	1494616	104.813
Chr18_56565219	δ15N	18	Chr18_56639347	Chr18	56639347	56565219	56683858	118.639
Chr18_7537412	C/N	18	Chr18_7624586	Chr18	7624586	7537412	7726954	189.542
Chr18_7537412	[N]	18	Chr18_7624586	Chr18	7624586	7537412	7726954	189.542
Chr19_44478173	C/N	19	Chr19_44735470	Chr19	44735470	44478173	44736910	258.737
Chr19_44478173	δ15N	19	Chr19_44730876	Chr19	44729001	44478173	44736910	258.737
Chr19_44478173	δ15N	19	Chr19_44733269	Chr19	44730876	44478173	44736910	258.737
Chr19_36172020	[N]	19	Chr19_36299796	Chr19	36299796	36172020	36454947	282.927
Chr19_36172020	[N]	19	Chr19_36432092	Chr19	36432092	36172020	36454947	282.927
Chr19_40077645	δ15N	19	Chr19_40435224	Chr19	40435224	40077645	40474778	397.133
Chr19_47427727	δ15N	19	Chr19_48192901	Chr19	48192901	47427727	48471291	1043.56
Chr20_10705590	δ15N	20	Chr20_10846267	Chr20	10846267	10705590	10892716	187.126
								802.061

## Sheet: S Table 6.
S Table 6. Significant markers and loci associated with Carbon istope ratio (δ13C), Nitrogen isotope ratio (δ15N), N content and C/N ratio in three environments after stepwise regression
	Trait	Loci	Chr	SNP	Pos (bp)	-log10 (p)	maf	effect	Year†	Prev lit
	δ13C
		1	1	Chr01_4685420	4685420	4.79317	0.0714286	-0.214669	2014
		2	2	Chr02_11005534	11005534	3.7588	0.2	-0.106898	2016	δ13C (Dhanapal et al 2014; Kaler et al. 2017)
			2	Chr02_11008264	11008264	3.79607	0.195238	-0.106438	2016
			2	Chr02_11011600	11011600	3.97126	0.180952	-0.112482	2016
		3	4	Chr04_118837	118837	7.11678	0.242857	0.168559	2016
		4	7	Chr07_9212793	9212793	9.10819	0.052381	0.321982	2016
		5	8	Chr08_3203043	3203043	8.00713	0.12381	-0.203276	2016
		6	10	Chr10_4512696	4512696	3.715	0.119048	0.121054	2016	δ13C (Steketee et al. 2019)
		7*	13	Chr13_11599577	11599577	9.57, 5.96	0.0857143	-0.342728	2014, 2016
		8	14	Chr14_45828579	45828579	7.2668	0.257143	-0.14894	2014	δ13C (Steketee et al. 2019)
		9	14	Chr14_46907247	46907247	7.49809	0.471429	-0.130637	2016
		10	16	Chr16_6176703	6176703	5.5376	0.114286	0.194157	2014	δ13C (Steketee et al. 2019)
		11	17	Chr17_13486270	13486270	8.08355	0.142857	0.233599	2014	δ13C (Kaler et al. 2017)
	δ15N
		1	1	Chr01_2219735	2219735	3.58801	0.0904762	-0.366059	2014	δ15N (Steketee et al. 2019)
			1	Chr01_2220137	2220137	3.82363	0.104762	-0.345689	2014
		2	2	Chr02_180074	180074	4.37428	0.157143	0.254131	2014
		3*	4	Chr04_52111357	52111357	9.53, 11.35	0.12381	0.543838	2014, 2016
		4	5	Chr05_34389904	34389904	8.74744	0.219048	-0.380298	2014
		5	6	Chr06_13425562	13425562	5.8193	0.2	0.265743	2016
		6	7	Chr07_35287527	35287527	4.68848	0.309524	0.366195	2016
		7	8	Chr08_9703532	9703532	6.33677	0.27619	0.281634	2014
		8	8	Chr08_11251742	11251742	5.88706	0.366667	-0.228818	2016
		9	11	Chr11_15599785	15599785	10.2477	0.285714	0.391403	2014
		10	12	Chr12_2123301	2123301	9.13128	0.233333	-0.335936	2016
		11	14	Chr14_1119646	1119646	4.55578	0.12381	-0.411154	2016
		12	15	Chr15_35597445	35597445	5.13586	0.12381	0.385708	2014
		13*	15	Chr15_48318525	48318525	4.79, 5.47	0.0666667	0.393543	2014, 2016	δ15N (Steketee et al. 2019)
		14	16	Chr16_36341221	36341221	4.42138	0.457143	0.171766	2016
		15	17	Chr17_3444556	3444556	4.38738	0.204762	-0.301114	2014
			17	Chr17_3456184	3456184	4.56336	0.22381	-0.312493	2014
		16	18	Chr18_1416686	1416686	3.59471	0.428571	-0.199534	2014
		17*	18	Chr18_1557539	1557539	4.51, 8.53	0.466667	0.185144	2014, 2016
		18	18	Chr18_56639347	56639347	6.18651	0.119048	-0.373418	2014
		19	19	Chr19_40435224	40435224	5.69303	0.152381	-0.297799	2014
		20	19	Chr19_44730876	44730876	3.71957	0.152381	0.281638	2014	δ15N (Steketee et al. 2019)
			19	Chr19_44733269	44733269	3.84132	0.161905	0.275454	2014
		21	19	Chr19_48192901	48192901	4.84088	0.37619	-0.195334	2016
		22*	20	Chr20_10846267	10846267	6.18, 7.57	0.052381	0.589405	2014, 2016
	[N]
		1	1	Chr01_44121372	44121372	11.5907	0.342857	0.929104	2016
		2	2	Chr02_4085484	4085484	6.57971	0.428571	-0.936699	2014
		3	3	Chr03_3035296	3035296	6.24085	0.342857	0.868418	2014	Ureide (Ray et al. 2015), [N] (Steketee et al. 2019)
		4	3	Chr03_19093359	19093359	5.11237	0.157143	1.01858	2014
		5	3	Chr03_42892475	42892475	5.7921	0.0904762	1.47931	2014
		6	4	Chr04_47257970	47257970	7.85402	0.0952381	-1.85636	2014
		7	4	Chr04_49554285	49554285	11.3886	0.390476	-0.904511	2016
		8	6	Chr06_17797975	17797975	4.22737	0.333333	-0.614998	2016
			6	Chr06_17898717	17898717	4.32914	0.328571	-0.628941	2016
		9	6	Chr06_18389101	18389101	4.22034	0.342857	-0.563115	2016	Ureide (Ray et al. 2015)
		10	6	Chr06_46685765	46685765	3.81211	0.4	-0.536027	2016
			6	Chr06_46690437	46690437	3.73171	0.409524	-0.539701	2016
			6	Chr06_46693667	46693667	3.89538	0.390476	-0.546042	2016
			6	Chr06_46699466	46699466	3.55699	0.390476	-0.515058	2016
			6	Chr06_46703572	46703572	4.02119	0.4	-0.544445	2016
			6	Chr06_46703908	46703908	4.05454	0.4	-0.554879	2016
			6	Chr06_46717791	46717791	3.85889	0.4	-0.534029	2016
			6	Chr06_46718629	46718629	3.8435	0.390476	-0.533598	2016
			6	Chr06_46721520	46721520	4.20522	0.409524	-0.560156	2016
			6	Chr06_46727008	46727008	3.73287	0.4	-0.533156	2016
			6	Chr06_46748617	46748617	3.97295	0.395238	-0.557657	2016
			6	Chr06_46748622	46748622	3.7407	0.4	-0.53997	2016
		11	7	Chr07_13483940	13483940	5.79209	0.285714	0.596338	2016	Ureide (Ray et al. 2015)
		12	8	Chr08_8526365	8526365	7.30309	0.171429	0.748345	2016
		13	8	Chr08_12245091	12245091	7.93784	0.0904762	-1.53179	2016
		14	8	Chr08_39254642	39254642	4.86776	0.195238	0.609154	2016
		15	9	Chr09_43775692	43775692	4.21693	0.32381	-0.622751	2016
		16	10	Chr10_40392511	40392511	4.73398	0.285714	0.505523	2016	Ureide (Ray et al. 2015)
		17	14	Chr14_48265528	48265528	4.96656	0.195238	0.886795	2014	[N] (Dhanapal et al. 2015), Ureide (Ray et al. 2015)
		18	15	Chr15_50601295	50601295	6.59963	0.366667	0.559889	2016
		19*	16	Chr16_31477020	31477020	4.9909	0.22381	-0.88954	2014	[N] (Steketee et al. 2019)
			16	Chr16_31554412	31554412	5.70829	0.280952	-0.666361	2016
		20	18	Chr18_7624586	7624586	13.5196	0.142857	1.52675	2016
		21	19	Chr19_36299796	36299796	4.44736	0.119048	-0.84901	2016
			19	Chr19_36432092	36432092	4.58827	0.128571	-0.854113	2016
	C/N
		1	1	Chr01_44150278	44150278	7.51148	0.347619	-0.472681	2016
		2	3	Chr03_4533967	4533967	6.56323	0.385714	-0.539013	2016
		3	3	Chr03_14622737	14622737	4.30562	0.247619	0.384412	2014
		4	3	Chr03_15071708	15071708	4.28431	0.242857	0.380842	2014
		5*	4	Chr04_41951439	41951439	3.67719	0.247619	0.374409	2014
			4	Chr04_41997069	41997069	3.55579	0.452381	0.370789	2016
			4	Chr04_42002228	42002228	3.51139	0.447619	0.362734	2016
			4	Chr04_42002635	42002635	3.90528	0.447619	0.389817	2016
			4	Chr04_42002928	42002928	3.5694	0.452381	0.369336	2016
			4	Chr04_42003014	42003014	3.51967	0.447619	0.35915	2016
			4	Chr04_42004874	42004874	3.5202	0.452381	0.366366	2016
			4	Chr04_42172924	42172924	3.76241	0.219048	0.413616	2014
		6	4	Chr04_47257970	47257970	4.95446	0.0952381	0.643897	2014
		7	5	Chr05_39258552	39258552	4.3862	0.0857143	-0.597417	2014
		8	6	Chr06_43407492	43407492	7.19929	0.42381	-0.559422	2016
		9*	7	Chr07_10553068	10553068	8.24791	0.119048	0.718155	2014
			7	Chr07_11960539	11960539	6.74129	0.147619	-0.579073	2016
		10	8	Chr08_9154847	9154847	11.7818	0.195238	0.789532	2014
		11	9	Chr09_43743962	43743962	8.38824	0.133333	0.67264	2014
		12	11	Chr11_24349199	24349199	6.86154	0.052381	1.23555	2016
		13	13	Chr13_13907234	13907234	5.81912	0.0809524	0.720982	2016
		14	13	Chr13_24887452	24887452	9.34643	0.17619	0.665931	2014
		15	13	Chr13_28993838	28993838	4.70365	0.371429	0.406114	2016
		16	13	Chr13_29565172	29565172	5.69732	0.161905	-0.483493	2014
		17	14	Chr14_9986941	9986941	3.53334	0.352381	0.350479	2016
		18	15	Chr15_15867944	15867944	6.84082	0.052381	1.03541	2016
		19*	16	Chr16_31477020	31477020	11.8401	0.22381	0.801478	2014
			16	Chr16_31653264	31653264	5.70197	0.161905	0.543237	2016
		20	16	Chr16_32580938	32580938	7.40268	0.0619048	1.11034	2016
		21	18	Chr18_7624586	7624586	13.366	0.142857	-1.10178	2016
		22	19	Chr19_44735470	44735470	4.68227	0.22381	-0.478445	2016
	*Loci that were detected in both Years

## Sheet: S Table 7.
			S Table 7. Candidate genes identified within the LD regions of the loci associated with δ13C, δ15N, [N] and C/N with their annotation and GO Biological preces description.
			Trait	Locus	LD size (Kb)	SNP	Glyma gene model	SNPeff Score	Distance from Marker (Kb)	Arabidopsis gene model	arabi-symbol	arabi-defline	Gene Ontology Biological Process Descriptions
			δ13C
				1	169.633	Chr01_4685420	Glyma.01G042100	21	81.859	AT1G69850.1	ATNRT1:2,NRT1:2	Nitrate Transporter 1:2	Regulation of stomatal movement
				1			Glyma.01G042900	2	4.748	AT4G35540.1		Zinc ion binding;transcription regulators	Stomatal lineage progression
				2	87.37	Chr02_11005534	Glyma.02G113800	2	-57.979	AT2G03420.1		Hypothetical protein	Stomatal complex morphogenesis
						Chr02_11008264			-55.249
						Chr02_11011600			-51.913
				3	217.626	Chr04_118837	Glyma.04G001500	13	-4.753	AT4G35250.1	HCF244	HIGH CHLOROPHYLL FLUORESCENCE PHENOTYPE 244	Photosynthesis, Light reaction; Photosystem II assembly
				4	954.742	Chr07_9212793	Glyma.07G100200	1	-296.568	AT1G73690.1	AT;CDKD;1,CAK3AT,CDKD1;1	Cyclin-dependent kinase D1;1	Stomatal lineage progression
				4			Glyma.07G102300	28	-537.439	AT4G30720.1	PDE327	PIGMENT DEFECTIVE 327	Photosynthesis
				5	611.315	Chr08_3203043	Glyma.08G037300	11	257.945	AT4G28980.2	CAK1AT,CDKF;1	CDK-activating kinase 1AT	Stomatal lineage progression
				5			Glyma.08G040500	1	19.646	AT1G49040.1	SCD1	Stomatal Cytokinesis Defective 1	Guard mother cell cytokinesis
				7	7427.17	Chr13_11599577	Glyma.13G028200	10	4241.34	ATCG00020.1	PsBA	Photosystem II Reaction Center Protein A	Photosynthesis; Photosynthesis, Light reaction; Photosynthetic electron transport in photosystem II; Photosystem II assembly
				7			Glyma.13G030300	0	1825.8	AT3G45140.1	ATLOX2,LOX2	Lipoxygenase 2	Response to water deprivation
				7			Glyma.13G030900	1	1461.79	AT1G01720.1	ATAF1, ANAC002	NAC domain Transcriptional regulator superfamily protein ATAF1	Response to water deprivation
				7			Glyma.13G031500	64	1370.33	AT1G44110.1	CYCA1;1	Cyclin A1;1	Stomatal complex morphogenesis
				7			Glyma.13G039700	51	-650.303	AT5G48940.1	RGI2, RGFR2	RGF1 INSENSITIVE 2	Stomatal complex morphogenesis
				7			Glyma.13G040100	0	-932.601	AT5G53210.1	SPCH	Speechless	Stomatal complex development; Stomatal complex morphogenesis
				7			Glyma.13G042800	0	-1994.81	AT1G60600.2	ABC4	ABERRANT CHLOROPLAST DEVELOPMENT 4	Stomatal complex morphogenesis
				9	222.27	Chr14_46907247	Glyma.14G202700	63	129.522	AT5G07070.1	CIPK2,SnRK3.2	CBL-interacting protein kinase 2	Stomatal movement
				9			Glyma.14G202900	31	124.547	AT2G30370.1	CHAL,EPFL6	EPIDERMIS PATTERNING FACTOR (EPF1)-LIKE 6/CHALLAH	Negative regulation of stomatal complex development
				9			Glyma.14G203000	25	119.944	AT2G30360.1	CIPK11,PKS5,SIP4,SNRK3.22	CBL-INTERACTING PROTEIN KINASE 11	Abscisic acid mediated signaling pathway; Stomatal movement
				9			Glyma.14G203100	12	103.704	AT2G30370.1	CHAL,EPFL6	EPIDERMIS PATTERNING FACTOR (EPF1)-LIKE 6/CHALLAH	Negative regulation of stomatal complex development
				9			Glyma.14G203700	3	78.665	AT5G58350.1	WNK4,ZIK2	With no lysine (K) kinase 4	Cellular response to water deprivation
				10	582.07	Chr16_6176703	Glyma.16G064700		-194.213	AT1G60600.1	ABC4	ABERRANT CHLOROPLAST DEVELOPMENT 4	Stomatal complex morphogenesis
			δ15N
				4	175.813	Chr05_34389904	Glyma.05G149500	44	20.006	AT4G34880.1		Amidase family protein	Acrylonitrile catabolic process; Aldoxime metabolic process
				8	1101.4	Chr08_11251742	Glyma.08G152700	23	-495.634	AT5G26880.2	AGL26	AGAMOUS-like 26	RNA processing; Cellular response to nitrogen starvation; Terpenoid biosynthetic process
				21	1043.56	Chr19_48192901	Glyma.19G227100	10	322.673	AT1G09270.2	IMPA-4	Importin alpha isoform 4	host response to induction by symbiont of tumor, nodule or growth in host
				21			Glyma.19G227200	11	317.055	AT1G09270.1	IMPA-4	Importin alpha isoform 4	host response to induction by symbiont of tumor, nodule or growth in host
			[N]
				2	259.013	Chr02_4085484	Glyma.02G043700	1	14.643	AT2G38290.1	AMT2,AMT2;1,ATAMT2	Ammonium transporter 2	Cellular response to nitrogen starvation;
				3	103.857	Chr03_3035296	Glyma.03G028000	7	-34.793	AT4G08870.1	ARGAH2	ARGININE AMIDOHYDROLASE 2	Ornithine metabolic process; Polyamine metabolic process; Proline metabolic process; Putrescine metabolic process; Tyrosine metabolic process
				3			Glyma.03G028100	24	-56.766	AT1G02020.1		Nitroreductase family protein	Metabolic process
				9	6286.36	Chr06_18389101	Glyma.06G213100	11	-3094.8	AT2G01570.1	RGA,RGA1	REPRESSOR OF GA1-3 1	Regulation of nitrogen utilization;
				19	295.294	Chr16_31554412	Glyma.16G156700§	21	-126.989	AT3G54220.1	SCR,SGR1	SCARECROW, SHOOT GRAVITROPISM 1	Regulation of nitrogen utilization;
			C/N
				1	175.688	Chr01_44150278	Glyma.01G129000	3	-110.93	AT5G01750.2	DUF567	Protein of unknown function (DUF567)	Cellular response to nitrogen starvation;
				1			Glyma.01G129100	12	-137.237	AT5G01750.2	DUF567	Protein of unknown function (DUF567)	Cellular response to nitrogen starvation;
				9	2925.35	Chr07_11960539	Glyma.07G114200	41	34.869	AT1G02205.2	CER1	ECERIFERUM 1	Aldehyde catabolic process; Alkane biosynthetic process; Cuticle development; Response to water deprivation; Wax biosynthetic process
				10	311.974	Chr08_9154847	Glyma.08G118500	0	0	AT1G29290.1	CEP14	C-TERMINALLY ENCODED PEPTIDE 14	Cellular response to nitrogen starvation, Nitrate import, Regulation of root development, Response to carbon dioxide
				12	7393.14	Chr11_24349199	Glyma.11G169700	2	6315.01	AT1G07110.1	ATF2KP,F2KP,FKFBP	Fructose-2,6-bisphosphatase	Regulation of carbon utilization
				12			Glyma.11G172000	0	5658.61	AT1G07110.1	ATF2KP,F2KP,FKFBP	Fructose-2,6-bisphosphatase	Regulation of carbon utilization
				12			Glyma.11G176800	1	2511.3	AT3G54140.1	ATPTR1,PTR1	Peptide transporter 1	Nitrogen compound metabolic process
				13	281.406	Chr13_13907234	Glyma.13G046200	0	-136.199	AT5G38410.1	RBCS3B	RUBISCO SMALL SUBUNIT 3B	Carbon fixation; Photosynthesis
				19	295.294	Chr16_31653264	Glyma.16G156700§	0	-28.137	AT3G54220.1	SCR,SGR1	SCARECROW, SHOOT GRAVITROPISM 1	Regulation of nitrogen utilization
			* negative value denotes for upstream of the physical position of the marker wheras positive values denites for the downstream of the physical position of the marker
			§ Same candidate gene for multiple traits

## Sheet: S. Table 8.
	S Table 8. Candidate genes identified based on allelic combinations of phenotypic extremes (10 genotypes from upper tail and 10 genotypes from lower tail). If a SNP marker with desirable allelic combinations for extreme genotypes located within a gene, the gene was considered as a candidate gene.
		Trait	Locus	LD size (Kb)	Glyma gene model	No. of SNP within the gene	SNPeff Score	Distance from Marker (Kb)	Arabidopsis gene model	arabi-symbol	arabi-defline	Gene Ontology Biological Process Descriptions
		δ13C
			3	217.626	Glyma.04g001000	1	0	0	NA	NA	NA	NA
			5	611.315	Glyma.08g042600	2	11	0	AT2G01660.1	PDLP6	plasmodesmata-located protein 6	NA
		δ15N
			7	333.065	Glyma.08g124800	2	22	0	AT5G56460.1	PBL16	Protein kinase superfamily protein	Response to light stimulus, Response to wounding, Tissue development
		[N]
			7	164.007	Glyma.04g225600	2	3	0	AT2G38290.1	HP30-2, Tric2	HYPOTHETICAL PROTEIN 30-2, TRNA IMPORT COMPONENT 2	Mitochondrion organization, tRNA import into mitochondrion
			19	295.294	Glyma.16g154100*	1	113	0	AT5G19790.1	RAP2.11	RELATED TO AP2 11	Cellular response to potassium ion; Post-embryonic root development; Response to ethylene stimulus; Response to reactive oxygen species
					Glyma.16g154700*	6	12	0	AT5G19500.1		Tryptophan/tyrosine permease	Amino acid transport; Purine nucleobase transport
					Glyma.16g154800	1	43	0	AT5G14990.1		WPP domain associated protein	Biological process
					Glyma.16g155000*	7	0	0	AT2G37170.1	PIP2;2,PIP2B	plasma membrane intrinsic protein 2/AQUAPORIN TRANSPORTER	Response to abscisic acid stimulus; Response to salt stress; Response to water deprivation; Transmembrane transport; Water transport
					Glyma.16g155100	1	2	0	AT2G37170.1	PIP2;2,PIP2B	plasma membrane intrinsic protein 2/AQUAPORIN TRANSPORTER	Response to abscisic acid stimulus; Response to salt stress; Response to water deprivation; Transmembrane transport; Water transport
					Glyma.16g155200	4	94	0	AT2G28320.1		Pleckstrin homology (PH) and lipid-binding START domains-containing protein)	Signal transduction
					Glyma.16g155300*	1 (2014), 10 (2016)	25	0	AT3G60530.1	GATA4	GATA transcription factor 4	Circadian rhythm; Positive regulation of transcription, DNA-dependent; Regulation of transcription, DNA-dependent; Response to light stimulus
					Glyma.16g155400	4	33	0	AT2G39000.1		Acyl-CoA N-acyltransferases (NAT) superfamily protein)	Metabolic process
					Glyma.16g155500	3	1	0	AT2G28370.1	CASPL5A2	(Uncharacterised protein family (UPF0497))/ CASP-LIKE PROTEIN 5A2, CASPL5A2	Golgi vesicle transport; Biological process; Cell growth; Cell morphogenesis; Phosphatidylinositol biosynthetic process
					Glyma.16g155600*	107 (2014), 129 (2016)	35	0	AT5G13570.1	DCP2	Decapping 2	Cellular macromolecule catabolic process; Deadenylation-independent decapping of nuclear-transcribed mRNA; Fatty acid beta-oxidation; mRNA catabolic process; Nuclear-transcribed mRNA catabolic process; Post-embryonic development; Posttranscriptional gene silencing; Primary shoot apical meristem specification; Protein import into peroxisome matrix
					Glyma.16g155700*	4 (2014), 5 (2016)	4	0	AT3G24170.1	ATGR1,GR1	Glutathione-disulfide reductase	Cell redox homeostasis; Glutathione metabolic process; Oxidation-reduction process; Toxin catabolic process
					Glyma.16g156400	4	25	0	AT1G34370.1	STOP1	(C2H2 and C2HC zinc fingers superfamily protein)	Regulation of transcription, DNA-dependent; Response to acidity; Response to aluminum ion
		C/N
			10	311.974	Glyma.08g118500	4	0	0	AT1G29290.1	CEP14	C-TERMINALLY ENCODED PEPTIDE 14	Cellular response to nitrogen starvation, Nitrate import, Regulation of root development, Response to carbon dioxide, Response to osmotic stress
			13	281.406	Glyma.13g045900	1	23	0	AT5G38380.1		zinc transporter	Biological process
					Glyma.13g046300	2	0	0	AT3G02550.1	LBD41	LOB domain-containing protein 41	Regulation of hydrogen peroxide metabolic process; Regulation of transcription, DNA-dependent; Response to hypoxia; Systemic acquired resistance, Salicylic acid mediated signaling pathway
			16		Glyma.13g181500	10	31	0	AT2G20760.1		CLATHRIN LIGHT 62 CHAIN1
			19		Glyma.16g154100	1	113	0	AT5G19790.1	RAP2.11	RELATED TO AP2 11	Cellular response to potassium ion; Post-embryonic root development; Response to ethylene stimulus; Response to reactive oxygen species
					Glyma.16g154700*	6	12	0	AT5G19500.1		Tryptophan/tyrosine permease	Amino acid transport; Purine nucleobase transport
					Glyma.16g155000*	7	0	0	AT2G37170.1	PIP2;2,PIP2B	plasma membrane intrinsic protein 2/AQUAPORIN TRANSPORTER	Response to abscisic acid stimulus; Response to salt stress; Response to water deprivation; Transmembrane transport; Water transport
					Glyma.16g155200	6	94	0	AT2G28320.1		Pleckstrin homology (PH) and lipid-binding START domains-containing protein)	Signal transduction
					Glyma.16g155300*	1 (2014), 7 (2016)	25	0	AT3G60530.1	GATA4	GATA transcription factor 4	Circadian rhythm; Positive regulation of transcription, DNA-dependent; Regulation of transcription, DNA-dependent; Response to light stimulus
					Glyma.16g155400	4	33	0	AT2G39000.1		Acyl-CoA N-acyltransferases (NAT) superfamily protein)	Metabolic process
					Glyma.16g155500	1	1	0	AT2G28370.1	CASPL5A2	(Uncharacterised protein family (UPF0497))/ CASP-LIKE PROTEIN 5A2, CASPL5A2	Golgi vesicle transport; Biological process; Cell growth; Cell morphogenesis; Phosphatidylinositol biosynthetic process
					Glyma.16g155600*	107 (2014), 110 (2016)	35	0	AT5G13570.1	DCP2	Decapping 2	Cellular macromolecule catabolic process; Deadenylation-independent decapping of nuclear-transcribed mRNA; Fatty acid beta-oxidation; mRNA catabolic process; Nuclear-transcribed mRNA catabolic process; Post-embryonic development; Posttranscriptional gene silencing; Primary shoot apical meristem specification; Protein import into peroxisome matrix
					Glyma.16g155700*	4	4	0	AT3G24170.1	ATGR1,GR1	Glutathione-disulfide reductase	Cell redox homeostasis; Glutathione metabolic process; Oxidation-reduction process; Toxin catabolic process
		* Significant allele combination score in both environment
